# Supplementary material for: Physiological responses and variation in secondary metabolite content among Thai holy basil cultivars (Ocimum tenuiflorum L.) grown under controlled environmental conditions in a plant factory
Source: Front Plant Sci. 2022 Oct 21;13:1008917. doi: 10.3389/fpls.2022.1008917 (PMC9634403; doi:10.3389/fpls.2022.1008917)
Supplement: Supplementary file 1 [file DataSheet_1.xlsx]

## Sheet: Temperature
Date	inAirTemp
	C
2021-07-05	25.2
2021-07-06	24.9
2021-07-07	25.3
2021-07-08	24.3
2021-07-09	24.6
2021-07-10	25.7
2021-07-11	25.6
2021-07-12	25.5
2021-07-13	25.5
2021-07-14	23.4
2021-07-15	25.6
2021-07-16	25.7
2021-07-17	25.6
2021-07-18	25.5
2021-07-19	25.6
2021-07-20	25.5
2021-07-21	25.4
2021-07-22	25
2021-07-23	25.8
2021-07-24	25.7
2021-07-25	25.8
2021-07-26	25.5
2021-07-27	25.5
2021-07-28	25.6
2021-07-29	25.6
2021-07-30	25.6
2021-07-31	25.5
2021-08-01	25.5
2021-08-02	25.5
2021-08-03	25.6
2021-08-04	25.5
2021-08-05	25.4
2021-08-06	25.3
2021-08-07	25.3
2021-08-08	25.2
2021-08-09	25.2
2021-08-10	25.3
2021-08-11	25.4
2021-08-12	25.4
2021-08-13	25.1
2021-08-14	25.4
2021-08-15	25.3
2021-08-16	25.4
2021-08-17	25.2
2021-08-18	24.4
2021-08-19	27
2021-08-20	25.5
2021-08-21	25.4
2021-08-22	25.3
2021-08-23	25.1
AVG	25.364
Max	27
Min	23.4
SD	0.472762

## Sheet: Relative humidity
Date	inAirHumid
	%
2021-07-05	67.9
2021-07-06	72
2021-07-07	75.7
2021-07-08	74.8
2021-07-09	75.1
2021-07-10	76.6
2021-07-11	76.5
2021-07-12	75.7
2021-07-13	75.6
2021-07-14	73
2021-07-15	70.9
2021-07-16	70.3
2021-07-17	68.7
2021-07-18	69
2021-07-19	69.1
2021-07-20	68.7
2021-07-21	68.8
2021-07-22	69.4
2021-07-23	69.2
2021-07-24	70.5
2021-07-25	72
2021-07-26	69.5
2021-07-27	70
2021-07-28	70
2021-07-29	70.2
2021-07-30	69.3
2021-07-31	69.4
2021-08-01	71.4
2021-08-02	70.5
2021-08-03	71.2
2021-08-04	71.2
2021-08-05	72.3
2021-08-06	73.5
2021-08-07	78.6
2021-08-08	72.9
2021-08-09	72.6
2021-08-10	72
2021-08-11	73.7
2021-08-12	73.1
2021-08-13	73.1
2021-08-14	73.6
2021-08-15	73.8
2021-08-16	74.9
2021-08-17	76.3
2021-08-18	76.4
2021-08-19	77.3
2021-08-20	76.6
2021-08-21	78
2021-08-22	77.8
2021-08-23	77.1
AVG	72.716
Max	78.6
Min	67.9
SD	2.9884

## Sheet: CO2 Concentration
Date	inCO2Dens
	ppm
2021-07-05	972
2021-07-06	929
2021-07-07	942
2021-07-08	1061
2021-07-09	1063
2021-07-10	1093
2021-07-11	1088
2021-07-12	1033
2021-07-13	994
2021-07-14	1066
2021-07-15	1021
2021-07-16	1019
2021-07-17	1076
2021-07-18	1074
2021-07-19	1027
2021-07-20	1029
2021-07-21	1055
2021-07-22	1064
2021-07-23	1038
2021-07-24	1074
2021-07-25	990
2021-07-26	984
2021-07-27	1022
2021-07-28	1042
2021-07-29	1030
2021-07-30	1036
2021-07-31	1043
2021-08-01	1028
2021-08-02	1016
2021-08-03	1024
2021-08-04	1028
2021-08-05	1032
2021-08-06	1053
2021-08-07	1063
2021-08-08	1043
2021-08-09	1040
2021-08-10	1037
2021-08-11	1045
2021-08-12	1043
2021-08-13	1036
2021-08-14	1048
2021-08-15	1047
2021-08-16	1050
2021-08-17	1056
2021-08-18	1058
2021-08-19	1051
2021-08-20	1051
2021-08-21	1040
2021-08-22	1040
2021-08-23	1040
AVG	1036.68
Max	1093
Min	929
SD	31.4645

## Sheet: Wind speed
Date	inWindSpeed
	m/s
2021-07-05	0.35
2021-07-06	0.45
2021-07-07	0.46
2021-07-08	0.43
2021-07-09	0.42
2021-07-10	0.44
2021-07-11	0.43
2021-07-12	0.43
2021-07-13	0.43
2021-07-14	0.43
2021-07-15	0.43
2021-07-16	0.42
2021-07-17	0.41
2021-07-18	0.42
2021-07-19	0.42
2021-07-20	0.43
2021-07-21	0.43
2021-07-22	0.44
2021-07-23	0.42
2021-07-24	0.42
2021-07-25	0.43
2021-07-26	0.42
2021-07-27	0.42
2021-07-28	0.42
2021-07-29	0.42
2021-07-30	0.4
2021-07-31	0.39
2021-08-01	0.39
2021-08-02	0.4
2021-08-03	0.39
2021-08-04	0.39
2021-08-05	0.41
2021-08-06	0.44
2021-08-07	0.44
2021-08-08	0.44
2021-08-09	0.44
2021-08-10	0.43
2021-08-11	0.43
2021-08-12	0.43
2021-08-13	0.42
2021-08-14	0.41
2021-08-15	0.41
2021-08-16	0.37
2021-08-17	0.3
2021-08-18	0.31
2021-08-19	0.3
2021-08-20	0.32
2021-08-21	0.33
2021-08-22	0.33
2021-08-23	0.31
AVG	0.405
Max	0.46
Min	0.3
SD	0.0415331

## Sheet: EC and pH
Date	ECMes	pHMes
	mS/cm
2021-07-05	1.4	6.5
2021-07-06	1.4	6.5
2021-07-07	1.4	6.5
2021-07-08	1.4	6.5
2021-07-09	1.4	6.5
2021-07-10	1.4	6.5
2021-07-11	1.4	6.5
2021-07-12	1.4	6.5
2021-07-13	1.4	6.5
2021-07-14	1.4	6.5
2021-07-15	2.2	6.5
2021-07-16	2.2	6.5
2021-07-17	2.2	6.5
2021-07-18	2.2	6.5
2021-07-19	2.2	6.5
2021-07-20	2.2	6.5
2021-07-21	2.2	6.5
2021-07-22	2.2	6.4
2021-07-23	2.2	6.5
2021-07-24	2.2	6.5
2021-07-25	2.2	6.5
2021-07-26	2.2	6.5
2021-07-27	2.2	6.5
2021-07-28	2.2	6.5
2021-07-29	2.2	6.5
2021-07-30	2.2	6.3
2021-07-31	2.1	6.4
2021-08-01	2.2	6.3
2021-08-02	2.2	6.4
2021-08-03	2.2	6.5
2021-08-04	2.1	6.5
2021-08-05	2.1	6.6
2021-08-06	2.1	6.6
2021-08-07	2.2	6.5
2021-08-08	2.2	6.6
2021-08-09	2.2	6.5
2021-08-10	2.1	6.6
2021-08-11	2.3	6.5
2021-08-12	2.2	6.5
2021-08-13	2.2	6.3
2021-08-14	2.2	6.4
2021-08-15	2.2	6.5
2021-08-16	2.2	6.6
2021-08-17	2.3	6.5
2021-08-18	2.4	6.5
2021-08-19	2.3	6.6
2021-08-20	2.4	6.5
2021-08-21	2.3	6.4
2021-08-22	2.3	6.5
2021-08-23	2.3	6.5
AVG	2.05	6.49
Max	2.4	6.6
Min	1.4	6.3
SD	0.330606	0.067082
